# Supplementary material for: Compressive Sensing Hyperspectral Imaging by Spectral Multiplexing with Liquid Crystal
Source: J Imaging. 2018 Dec 22;5(1):3. doi: 10.3390/jimaging5010003 (PMC8320867; doi:10.3390/jimaging5010003)
Supplement: Supplementary file 1 [file jimaging-05-00003-s001.zip]

Archive with 1 entries (1 files):
- jimaging-387995-supplementary.avi
